# Supplementary material for: Systematic Review and Meta-Analysis of Sclerocarya birrea on Metabolic Disorders: Evidence from Preclinical Studies
Source: Metabolites. 2024 Nov 12;14(11):615. doi: 10.3390/metabo14110615 (PMC11596559; doi:10.3390/metabo14110615)
Supplement: Supplementary file 1 [file metabolites-14-00615-s001.zip]

Archive with 14 entries (14 files):
- Figure S1.tif
- Figure S2.tif
- Figure S3.tif
- Figure S4.tif
- Figure S5.tif
- Figure S6.tif
- Figure S7.tif
- Figure S8.tif
- Figure S9.tif
- Table S1.pdf
- Table S2.pdf
- Table S3.pdf
- Table S4.pdf
- Table S5.pdf
